# Supplementary material for: Non-Clinical In Vitro Evaluation of Antibiotic Resistance Gene-Free Plasmids Encoding Human or Murine IL-12 Intended for First-in-Human Clinical Study
Source: Pharmaceutics. 2021 Oct 19;13(10):1739. doi: 10.3390/pharmaceutics13101739 (PMC8539770; doi:10.3390/pharmaceutics13101739)
Supplement: Supplementary file 1 [file pharmaceutics-13-01739-s001.zip]

Archive with 1 entries (1 files):
- pharmaceutics-1390810 -supplementary.pdf
